# Supplementary material for: Evolution of Cuticular Hydrocarbons in the Hymenoptera: a Meta-Analysis
Source: J Chem Ecol. 2015 Sep 26;41(10):871–83. doi: 10.1007/s10886-015-0631-5 (PMC4619461; doi:10.1007/s10886-015-0631-5)
Supplement: Supplementary file 1 — (XLS 876 kb) [file 10886_2015_631_MOESM1_ESM.xls]

## Sheet: Sheet1
Species	G	AA	AE	AE16	AE15	AE14	AE13	AE11	AE9	AE7	AE5	AE3	AE12	AE10	AE8	AE6	AE4	# Isomers	DE	DE9.25	DE9.23	DE9.21	DE9.19	DE9.17	DE9.14	DE9.11	DE7.27	DE7.25	DE7.23	DE7.21	DE7.19	DE7.17	DE7.15	DE7.14	DE7.13	DE8.22	DE8.20	DE8.18	DE8.16	DE6.15	DE6.9	DE5.9	DE5.14	DE5.19	DE5.21	DE5.23	DE5.25	DE2.9	# Isomers
Cotesia_glomerata	1	1	1															NA																															0
Ascogaster_quadridentata	1	1	1															NA																															0
Cardiochiles_nigriceps	1	1	1		1	1	1	1	1	1			1					7	1														1	1	1					1			1						5
Venturia_canescens	1	1	1															0																															0
Sirex_noctilio	2	1	1			1	1	1	1	1			1	1				7	1				1								1	1						1											4
Cephus_cinctus	2	1	1						1									1	1			1															1												2
Habrobracon_hebetor	1	1	1						1	1	1							3																															0
Eupelmus_vuilleti	1	1	1															NA	1																														NA
Eurytoma_amygdali	1	1	1						1	1	1							3	1																						1								1
Dibrachys_cavus	1	1																0																															0
Lariophagus_distinguendus	1	1	1						1									1																															0
Pteromalus_cerealellae	1	1																0																															0
Muscidifurax_raptor	1	1																0																															0
Muscidifurax_raptorellus	1	1																0																															0
Muscidifurax_uniraptor	1	1																0																															0
Muscidifurax_zaraptor	1	1																0																															0
Nasonia_vitripennis	1	1	1						1	1								2																															0
Anisopteromalus_calandrae	1	1																0																															0
Roptrocerus_xylophagorum	1	1																0																															0
Rhopalicus_pulchripennis	1	1																0																															0
Kapala_sulcifacies	1	1	1						1	1								2	1																														NA
Diglyphus_isaea	1	1																0																															0
Perilampus_fulvicornis	1	1	1															0																															0
Trachypus_boharti	3	1	1															NA																															0
Ampulex_compressa	1	1	1						1	1					1	1		4	1																						1								1
Liris_niger	3	1	1						1	1					1			3	1																						1								1
Bembix_pruinosa	3	1	1						1									1																															0
Eucerceris_sp	3	1	1															NA																															0
Cerceris_arenaria	3	1	1						1	1								2																															0
Philanthus_triangulum	3	1	1						1	1								2																															0
Sphecodes_sp	4	1	1															NA	1																														NA
Halictus_sp	4	1	1															NA																															0
Vestitohalictus_pollinosus	4	1																0																															0
Lasioglossum_malachurum	4	1	1						1	1								2																															0
Nomia_nevadensis_bakeri	4	1																0																															0
Dufourea_marginata	4	1	1															NA																															0
Megachile_rotundata	4	1	1				1	1	1	1	1		1	1				7																															0
Osmia_lignaria	4	1	1				1	1	1	1	1		1	1				7																															0
Osmia_rufa	4	1	1						1	1								2																															0
Eucera_palestinae	4	1	1															NA																															0
Habropoda_pallida	4	1	1		1	1	1	1	1	1			1	1	1			9																															0
Amegilla_dawsoni	4	1	1															0																															0
Apis_mellifera	4	1	1						1	1			1	1	1			5	1	1	1															1													3
Apis_dorsata	4	1	1															NA	1																														NA
Bombus_pascuorum	4	1	1					1	1	1								3	1																														NA
Bombus_ruderarius	4	1	1						1	1			1	1	1			5																															0
Bombus_muscorum	4	1	1			1	1	1	1	1			1	1				7																															0
Bombus_hortorum	4	1	1				1	1	1	1	1		1	1	1			8																															0
Bombus_appositus	4	1	1							1								1																															0
Bombus_pratorum	4	1	1					1	1	1								3																															0
Bombus_terrestris	4	1	1		1	1	1	1	1	1	1		1	1	1			10	1																														NA
Bombus_lucorum	4	1	1		1	1	1	1	1	1			1	1	1			9																															0
Bombus_cryptarum	4	1	1				1	1	1	1	1		1	1	1			8	1																														NA
Bombus_lapidarius	4	1	1						1	1								2																															0
Bombus_vorticosus	4	1	1				1	1	1	1								4	1																														0
Bombus_magnus	4	1	1		1	1	1	1	1	1			1	1	1			9	1																														NA
Bombus_jonellus	4	1	1						1	1								2																															0
Bombus_hypnorum	4	1	1					1	1	1								3	1																														NA
Bombus_occidentalis	4	1	1						1									1																															0
Psithyrus_campestris	4	1	1						1	1								2																															0
Psithyrus_rupestris	4	1	1						1	1								2																															0
Psithyrus_vestalis	4	1	1						1	1								2																															0
Psithyrus_sylvestris	4	1	1						1	1								2																															0
Psithyrus_bohemicus_Finland	4	1	1						1	1								2																															0
Psithyrus_bohemicus_UK	4	1	1			1	1		1	1				1	1			6	1		1															1													2
Tetragonilla_collina	4	1	1															NA	1																														NA
Tetragonula_sp	4	1	1															NA	1																														NA
Pariotrigona_pendleburyi	4	1	1															0																															0
Lepidotrigona_terminata	4	1	1															NA	1																														NA
Nannotrigona_perilampoides	4	1	1															NA																															0
Nannotrigona_testaceicornis	4	1	1						1									1	1			1																											1
Melipona_bicolor	4	1	1															NA																															0
Melipona_marginata	4	1	1															NA	1																														NA
Melipona_rufiventris	4	1	1						1									1	1																														NA
Melipona_scutellaris	4	1	1						1									1	1																														NA
Melipona_asilvai	4	1	1															NA	1																														NA
Melipona_beecheii	4	1	1															NA	1																														NA
Scaptotrigona_bipunctata	4	1	1						1	1								2																															0
Scaptotrigona_postica	4	1	1															NA																															0
Scaptotrigona_pectoralis	4	1	1															NA																															0
Frieseomelitta_varia	4	1	1			1	1		1	1	1		1		1			7					1	1	1							1				1													5
Frieseomelitta_nigra	4	1	1															NA																															0
Friesella_schrottkyi	4	1	1						1	1								2	1																														NA
Lestrimelitta_limao	1	1	1															NA																															0
Lestrimelitta_niitkib	4	1	1															NA																															0
Schwarziana_quadripunctata	4	1	1															NA																															0
Plebeia_droryana	4	1	1						1									1																															0
Plebeia_remota	4	1	1															NA	1																														NA
Plebeia_frontalis	4	1	1															NA																															0
Colletes_cunicularius	4	1	1					1	1	1	1	1						5	1																		1												1
Macropis_nuda	4	1																0																															0
Hesperapis_carinata	4	1	1															NA																															0
Xylocopa_sulcatipes	4	1	1															NA																															0
Proxylocopa_olivieri	4	1	1															NA	1																														NA
Manuelia_postica	4	1	1				1		1					1			1	4	1																														NA
Calliopsis_sp	4	1	1															NA	1																														NA
Hypomacrotera_sp	4	1	1															NA	1																														NA
Nomadopsis_helianthi	4	1	1															NA	1																														NA
Perdita_albipennis	4	1	1															NA																															0
Perdita_callicerata	4	1																0																															0
Perdita_coreopsidis	4	1	1															NA																															0
Perdita_latior	4	1	1															NA																															0
Perdita_mentzeliae	4	1																0																															0
Perdita_sphaeralceae	4	1																0																															0
Perdita_utahensis	4	1	1															NA																															0
Protandrena_sp	4	1	1															NA																															0
Andrena_accepta	4	1																0																															0
Andrena_nigroaenea	4	1	1					1	1				1					3																															0
Dinoponera_quadriceps	5	1	1						1									1	1																														NA
Pachycondyla_apicalis	5	1																0	1																							1							1
Pachycondyla_goeldi	5	1	1															NA	1																														NA
Pachycondyla_inversa	5	1	1															NA																															0
Pachycondyla_villosa	5	1	1															NA																															0
Odontomachus_brunneus	5	1	1						1									1	1																														NA
Diacamma_ceylonese	5	1	1															NA																															0
Harpegnathos_saltator	5	1	1					1	1									2																															0
Platythyrea_punctata	5	1	1						1	1								2	1																				1									1	2
Pachycondyla_verenae	5	1	1															NA																															0
Nothomyrmecia_macrops	5	1	1						1									1																															0
Ectatomma_ruidum	5	1	1						1	1								2	1						1																								1
Gnamptogenys_striatula	5	1	1															NA																															0
Linepithema_humile	5	1	1						1	1					1			3																															0
Tapinoma_simrothi	5	1																0																															0
Tapinoma_madeirense	5	1																0																															0
Tapinoma_israele	5	1	1															NA																															0
Tapinoma_nigerimum	5	1	1															NA																															0
Tapinoma_erraticum	5	1																0																															0
Acromyrme1_subterraneanus	5	1																0																															0
Iridomyrme1_nitidiceps	5	1	1						1						1			2																															0
Iridomyrme1_purpureus	5	1	1						1									1	1																														NA
Myrmecia_gulosa	5	1	1															NA																															0
Atta_colombica	5	1																0																															0
Wasmannia_auropunctata	5	1	1															NA	1																														NA
Harpago1enus_sublaevis	5	1	1															NA																															0
Manica_rubida	5	1																0																															0
Myrmica_rubra	5	1	1															NA																															0
Myrmica_incompleta	5	1	1						1	1	1	1						4	1																														NA
Myrmica_alaskensis	5	1	1						1			1						2	1																														NA
Myrmica_sabuleti	5	1	1				1	1	1				1					4																															0
Myrmica_scabrinodis	5	1	1				1		1				1					3																															0
Tetramorium_bicarinatum	5	1	1															NA	1																														NA
Myrmicaria_eumenoides	5	1	1	1		1			1	1	1		1	1	1		1	9	1								1	1	1	1														1	1	1	1		8
Solenopsis_invicta	5	1																0																															0
Solenopsis_saevissima_A	5	1	1				1						1					2																															0
Solenopsis_saevissima_B	5	1	1										1	1				2																															0
Aphaenogaster_senilis	5	1	1															NA																															0
Messor_barbarus	5	1																0																															0
Pogonomyrme1_barbartus	5	1	1															NA																															0
Leptothora1_kutteri	5	1	1						1									1	1																														NA
Leptothora1_muscorum	5	1	1															NA																															0
Leptothora1_nylanderi	5	1																0																															0
Leptothora1_acervorum	5	1	1															NA	1																														NA
Leptothora1_gredleri	5	1	1															NA	1																														NA
Formico1enus_quebecensis	5	1	1						1									1	1																														NA
Formico1enus_nitidulus	5	1	1															NA	1																														NA
Formico1enus_provancheri	5	1	1						1			1						2																															0
Crematogaster_levior_A	5	1	1															NA	1																														NA
Crematogaster_levior_B	5	1	1															NA	1																														NA
Lasius_fuliginosus	5	1	1						1									1																															0
Lasius_sakagamii	5	1	1						1									1																															0
Lasius_niger	5	1	1						1									1																															0
Camponotus_fellah	5	1																0	1																														NA
Camponotus_floridianus	5	1																0																															0
Camponotus_vagus	5	1	1															NA																															0
Camponotus_aethiops	5	1																0																															0
Camponotus_femoratus	5	1	1															NA	1																														NA
Rossomyrme1_minuchae	5	1																0																															0
Proformica_longiseta	5	1																0																															0
Formica_selysi	5	1	1						1									1	1		1	1	1																										3
Formica_pratensis	5	1	1						1									1																															0
Formica_truncorum	5	1	1						1									1																															0
Formica_occulta	5																	0																															0
Formica_montana	5	1	1															NA																															0
Formica_fusca	5	1	1						1									1																															0
Formica_gnava	5	1																0																															0
Formica_aquilonia	5	1	1						1									1																															0
Formica_lugubris	5	1	1						1									1																															0
Formica_japonica	5	1	1						1									1	1							1																							1
Formica_polyctena	5	1	1						1									1																															0
Formica_rufa	5	1	1						1									1																															0
Formica_glacialis	5	1	1															NA																															0
Formica_e1secta	5	1	1						1									1																															0
Formica_sanguinea	5	1	1						1									1																															0
Formica_uralensis	5	1	1						1									1																															0
Formica_cinerea	5	1	1						1									1																															0
Formica_argentea	5	1	1						1									1																															0
Formica_yessensis	5	1	1															NA																															0
Formica_lemani	5	1	1						1									1																															0
Formica_candida	5	1	1						1									1	1																														NA
Formica_rufibarbis	5	1																0																															0
Formica_cunicularia	5	1	1					1	1	1								3																															0
Polyergus_rufescens	5	1	1					1	1	1								3																															0
Polyergus_breviceps	5	1																0																															0
Cataglyphis_ibericus	5	1	1					1	1				1	1				4																															0
Cataglyphis_bombycinus	5	1	1						1									1																															0
Cataglyphis_cursor	5	1	1						1					1	1			3																															0
Cataglyphis_floricola	5	1	1					1	1	1						1		4																															0
Cataglyphis_hispanicus	5	1	1						1	1								2	1																														NA
Cataglyphis_humeya	5	1	1						1	1								2	1																														NA
Cataglyphis_rosenhaueri	5	1	1						1	1								2	1																														NA
Cataglyphis_iberica	5	1																0																															0
Cataglyphis_niger	5	1																0																															0
Cataglyphis_velo1	5	1	1						1									1	1																														NA
Mutilla_europaea	3	1	1					1	1									2	1																														NA
Cephalonomia_hyalinipennis	1	1	1						1	1								2																															0
Cephalonomia_tarsalis	1	1	1					1	1	1								3																															0
Cephalonomia_waterstoni	1	1	1					1		1								2																															0
Goniozus_nephantidis	1	1	1							1								1																															0
Goniozus_legneri	1	1	1						1	1								2																															0
Liostenogaster_flavolineata	3	1	1						1	1								2	1																					1									1
Liostenogaster_tutua	3	1	1						1	1					1	1		4																															0
Liostenogaster_vechti	3	1	1															NA																															0
Eustenogaster_fraterna	3	1	1						1	1								2																															0
Eustenogaster_hauxwellii	3	1	1						1	1	1							3																															0
Parischnogaster_jacobsoni	3	1	1						1	1								2																															0
Parischnogaster_striatula	3	1	1						1	1					1			3	1																						1								1
Ropalidia_marginata	3	1																0																															0
Ropalidia_opifex	3	1	1															NA																															0
Parachartergus_aztecus	3	1	1						1									1																															0
Vespa affinis	3	1	1															NA																															0
Vespa analis	3	1	1															NA																															0
Vespa crabro	3	1	1						1	1								2																															0
Vespa ducalis	3	1	1															NA																															0
Vespa dybowskii	3	1	1															NA																															0
Vespa mandarinia	3	1	1															NA																															0
Vespa simillima	3	1	1															NA																															0
Dolichovespula_saxonica	3	1	1															NA																															0
Dolichovespula maculata	3	1	1															NA																															0
Vespula_maculifrons	3	1																0																															0
Vespula_squamosa	3	1	1															NA																															0
Polistes_annularis	3	1																0																															0
Polistes_metricus	3	1																0																															0
Polistes_fuscatus	3	1	1															NA																															0
Polistes_biglumis	3	1																0																															0
Polistes_exclamans	3	1	1															NA																															0
Polistes_satan	3	1																0																															0
Polistes_semenowi	3	1																0																															0
Polistes_atrimandibularis	3	1	1					1	1					1				3	1																														NA
Polistes_dominulus	3	1	1						1	1	1							3																															0
Hedychrum_nobile	3	1	1						1	1								2																															0
Hedychrum_rutilans	3	1	1						1	1								2																															0
	932	0	0
[truncated: 206 more columns]
